# Supplementary material for: Association in a Chinese population of a genetic variation in the early B-cell factor 1 gene with coronary artery disease
Source: BMC Cardiovasc Disord. 2017 Feb 10;17:57. doi: 10.1186/s12872-017-0489-2 (PMC5301365; doi:10.1186/s12872-017-0489-2)
Supplement: Additional file 1: — Clinical data of CAD cases and controls from 2013 to 2015. For the convenience of data analysis, Arabic numbers were used to describe the patient’s specific characteristics and the details were placed in the first line of the Additional file 1. (XLSX 40 kb) [file 12872_2017_489_MOESM1_ESM.xlsx]

## Sheet: Sheet1
Patient ID	Sex 0=Male, 1=Female	Age(years)	BMI	Smoking 0=unaffected 1=affected	Hypertension 0=unaffected 1=affected	Diabetes 0=unaffected 1=affected	Hyperlipidemia 0=unaffected 1=affected	CAD 0=unaffected 1=affected	rs36071027 0=CC,1=CT,2=TT	rs36071027_D 0=CC.1=CT/TT	Gene-Smoking interaction 0=CC+Smoking(no),1=CC+Smoking(yes),2=CT/TT+Smoking(no),3=CT/TT+Smoking(yes)	Number of involved vessels
0001	1	62	31.14	0	0	0	1	1	0	0	0	1
0002	0	69	27.34	1	1	1	1	1	2	1	3	3
0003	1	82	24.84	0	1	1	0	0	0	0	0	0
0004	1	76	27.34	0	0	0	0	1	0	0	0	1
0005	0	70	17.99	0	1	0	0	0	0	0	0	0
0006	0	63	18.69	1	1	0	0	0	0	0	1	0
0007	1	78	21.48	0	1	0	0	1	0	0	0	1
0008	1	85	15.89	1	1	0	0	1	1	1	3	1
0009	0	69	23.24	1	0	1	0	0	0	0	1	0
0010	1	65	19.92	0	1	0	1	0	0	0	0	0
0011	1	72	24	0	1	0	0	0	0	0	0	0
0012	0	63	27.04	0	0	0	0	0	1	1	2	0
0013	1	86	23.44	0	1	0	1	0	0	0	0	0
0014	0	63	23.24	1	1	0	1	1	1	1	3	1
0015	1	35	22.86	0	1	0	0	0	0	0	0	0
0016	1	67	22.27	0	1	0	1	0	0	0	0	0
0017	1	87	32.34	0	0	0	0	0	1	1	2	0
0018	1	71	22.86	0	1	0	1	0	0	0	0	0
0019	0	71	25.95	1	1	0	1	1	0	0	1	2
0020	1	36	21.83	0	1	0	0	0	1	1	2	0
0021	0	66	22.86	0	1	0	0	0	0	0	0	0
0022	1	70	26.67	0	1	1	0	1	0	0	0	1
0023	1	85	24.77	0	1	0	1	0	0	0	0	0
0024	0	84	30.48	0	0	1	0	0	0	0	0	0
0025	1	72	20.7	0	1	0	1	1	0	0	0	3
0026	0	80	26.2	0	1	1	0	0	0	0	0	0
0027	0	65	22.04	1	1	1	0	0	0	0	1	0
0028	1	73	28.4	1	1	0	0	1	0	0	1	1
0029	0	68	23.51	0	1	1	1	0	2	1	2	0
0030	1	51	24.44	0	1	0	0	0	0	0	0	0
0031	0	76	28.55	0	1	1	0	0	0	0	0	0
0032	0	59	28.37	1	1	0	0	0	0	0	1	0
0033	0	73	21.71	1	1	0	0	0	0	0	1	0
0034	0	56	25.56	1	0	0	0	0	0	0	1	0
0035	1	57	23.42	0	1	1	1	0	0	0	0	0
0036	0	73	25.39	1	1	0	0	0	0	0	1	0
0037	0	55	29.05	1	1	0	1	0	0	0	1	0
0038	0	86	33.53	0	1	0	0	0	0	0	0	0
0039	0	69	23.83	1	0	0	0	0	0	0	1	0
0040	0	77	26.28	0	1	0	0	0	0	0	0	0
0041	0	54	29.41	0	0	0	0	0	0	0	0	0
0042	1	53	22.66	0	1	1	0	0	1	1	2	0
0043	0	53	24.68	1	1	0	1	0	2	1	3	0
0044	0	83	27.34	0	1	0	0	0	0	0	0	0
0045	0	64	27.43	0	1	0	1	0	1	1	2	0
0046	0	55	25.06	0	1	0	0	0	0	0	0	0
0047	1	71	23.15	0	1	0	1	0	1	1	2	0
0048	1	58	24.97	0	1	0	0	0	0	0	0	0
0049	0	61	31.14	0	1	0	0	0	1	1	2	0
0050	1	54	22.89	0	0	0	1	0	0	0	0	0
0051	0	61	26.22	0	1	1	0	0	0	0	0	0
0052	0	64	27.46	0	0	0	0	0	0	0	0	0
0053	0	61	26.12	0	1	0	0	0	1	1	2	0
0054	1	65	26.31	0	1	0	0	0	0	0	0	0
0055	0	61	28	0	1	0	1	0	1	1	2	0
0056	0	65	29.3	1	1	0	1	0	0	0	1	0
0057	1	86	26.37	0	1	1	0	0	0	0	0	0
0058	1	59	23.24	0	1	0	1	0	0	0	0	0
0059	1	60	27.73	0	0	0	0	0	0	0	0	0
0060	0	78	24.84	1	0	1	0	0	1	1	3	0
0061	0	58	24.68	1	0	0	0	1	0	0	1	1
0062	0	66	22.34	1	1	0	0	0	1	1	3	0
0063	0	57	27.18	0	0	0	1	0	2	1	2	0
0064	1	79	25.39	0	0	0	0	0	0	0	0	0
0065	0	77	23.12	0	1	0	0	0	0	0	0	0
0066	1	84	32.37	0	1	0	0	0	0	0	0	0
0067	0	77	25.39	1	1	0	0	0	0	0	1	0
0068	0	86	24.84	0	1	1	0	1	0	0	0	1
0069	0	58	27.68	1	1	0	0	0	1	1	3	0
0070	1	66	20.66	0	1	0	0	0	0	0	0	0
0071	0	85	25.51	0	1	0	0	1	0	0	0	1
0072	0	65	21.36	1	1	0	0	0	0	0	1	0
0073	0	47	27.41	1	1	0	1	0	0	0	1	0
0074	0	37	23.81	0	0	0	0	0	0	0	0	0
0075	0	62	25.71	0	1	0	0	1	0	0	0	1
0076	0	60	25.69	1	0	0	0	1	0	0	1	1
0077	1	72	26.67	0	1	0	1	0	1	1	2	0
0078	0	51	23.39	0	0	0	0	1	0	0	0	1
0079	1	61	23.74	0	1	0	0	0	0	0	0	0
0080	1	59	30.67	0	0	0	0	0	1	1	2	0
0081	0	69	22.58	1	1	1	0	1	0	0	1	1
0082	0	77	26.4	0	0	0	0	0	0	0	0	0
0083	0	62	26.22	1	0	0	0	0	0	0	1	0
0084	0	64	24.38	0	1	0	0	0	0	0	0	0
0085	0	81	27.69	1	1	0	0	0	1	1	3	0
0086	1	68	20.96	0	1	0	1	0	0	0	0	0
0087	0	65	21.11	0	0	0	0	1	0	0	0	1
0088	1	75	22.03	0	0	0	0	0	0	0	0	0
0089	0	70	20.31	0	1	0	0	0	0	0	0	0
0090	1	70	18.83	0	1	0	0	0	0	0	0	0
0091	1	68	20.24	0	1	0	1	1	0	0	0	1
0092	0	67	25	0	0	0	1	1	2	1	2	1
0093	1	76	31.23	0	1	1	0	0	0	0	0	0
0094	0	65	25.65	1	1	1	0	0	0	0	1	0
0095	1	63	29.01	0	0	0	1	0	0	0	0	0
0096	1	71	26.44	0	1	1	1	0	0	0	0	0
0097	0	51	22.49	1	1	1	0	1	0	0	1	2
0098	0	85	21.77	0	0	0	0	0	0	0	0	0
0099	0	87	26.03	1	1	0	1	1	0	0	1	1
0100	1	57	26.29	0	1	1	0	0	1	1	2	0
0101	0	57	25.06	0	1	0	0	1	0	0	0	2
0102	0	24	24.57	0	0	0	0	0	2	1	2	0
0103	0	62	25.25	0	1	0	1	0	0	0	0	0
0104	1	70	27.27	0	0	1	0	0	0	0	0	0
0105	1	74	27.72	0	1	1	0	0	0	0	0	0
0106	1	83	25.71	0	1	1	0	1	0	0	0	3
0107	1	77	22.83	0	0	0	1	0	0	0	0	0
0108	0	64	24.22	1	1	0	1	1	0	0	1	1
0109	0	54	21.85	0	0	1	0	1	0	0	0	1
0110	1	90	23.44	0	1	1	0	0	0	0	0	0
0111	1	81	22.04	0	1	0	0	1	0	0	0	1
0112	0	77	25.65	1	0	0	0	1	0	0	1	2
0113	0	73	26.15	1	1	1	1	1	0	0	1	2
0114	1	81	23.51	0	1	0	0	1	0	0	0	1
0115	0	65	23.44	1	1	0	0	1	0	0	1	2
0116	1	74	18.66	0	1	0	0	1	0	0	0	1
0117	0	68	22.2	1	0	1	1	1	1	1	3	3
0118	0	76	31.25	0	1	1	0	1	0	0	0	1
0119	1	85	22.89	0	1	1	0	0	0	0	0	0
0120	1	78	25.64	0	1	1	0	0	0	0	0	0
0121	1	70	24.61	0	0	0	0	1	0	0	0	2
0122	1	63	27.34	0	1	0	0	0	1	1	2	0
0123	1	71	22.03	0	0	1	1	1	1	1	2	1
0124	1	82	21.51	0	1	0	0	0	0	0	0	0
0125	1	75	21.67	0	1	1	1	0	0	0	0	0
0126	1	67	25.26	0	1	0	1	0	0	0	0	0
0127	0	65	19.81	0	1	0	0	0	0	0	0	0
0128	0	69	31.14	1	0	0	0	1	0	0	1	2
0129	0	67	25.16	1	0	0	0	0	0	0	1	0
0130	0	60	28.4	1	0	0	0	1	0	0	1	2
0131	0	46	28.34	1	0	0	0	1	0	0	1	3
0132	0	86	27.55	0	0	0	0	0	1	1	2	0
0133	0	80	25.71	1	1	0	0	1	2	1	3	1
0134	1	38	29.73	0	0	0	0	1	0	0	0	2
0135	0	61	19.49	0	0	0	0	1	0	0	0	2
0136	0	60	23.32	1	1	1	0	0	0	0	1	0
0137	0	89	24.09	1	1	0	0	0	1	1	3	0
0138	1	74	24.03	0	1	0	1	0	0	0	0	0
0139	0	64	27.25	1	1	0	1	0	0	0	1	0
0140	0	70	19.74	1	0	0	0	0	0	0	1	0
0141	0	86	22.49	0	1	1	0	1	0	0	0	1
0142	0	86	27.17	1	1	0	1	0	1	1	3	0
0143	1	60	23.92	0	1	0	0	1	0	0	0	2
0144	0	68	20.76	1	0	0	0	0	0	0	1	0
0145	1	77	23.88	0	1	1	0	0	0	0	0	0
0146	0	38	24.22	1	1	0	0	1	0	0	1	1
0147	0	56	23.83	1	0	0	0	1	0	0	1	2
0148	0	46	22.72	1	0	0	0	1	0	0	1	2
0149	0	69	21.26	1	1	1	0	1	0	0	1	1
0150	1	72	22.27	0	1	1	0	1	0	0	0	2
0151	1	90	25.33	0	1	0	0	0	0	0	0	0
0152	1	73	25.3	0	1	0	1	0	1	1	2	0
0153	1	79	21.94	0	1	1	0	0	0	0	0	0
0154	0	76	26.44	0	1	0	1	1	1	1	2	2
0155	0	86	20.96	0	1	0	1	0	0	0	0	0
0156	0	78	29.06	0	1	1	0	1	0	0	0	2
0157	0	56	23.78	1	0	0	0	1	0	0	1	2
0158	0	45	24.39	0	1	0	0	0	0	0	0	0
0159	1	74	24	0	1	0	1	1	0	0	0	2
0160	0	74	23.44	0	1	1	0	0	0	0	0	0
0161	1	58	22.86	0	1	1	0	1	0	0	0	2
0162	0	57	23.44	0	1	0	0	0	0	0	0	0
0163	1	85	22.86	0	1	0	1	0	1	1	2	0
0164	0	59	22.04	1	1	0	0	1	2	1	3	2
0165	1	79	24.77	0	1	0	1	0	1	1	2	0
0166	0	36	20.08	1	1	1	0	0	1	1	3	0
0167	1	74	20.54	0	1	0	1	0	0	0	0	0
0168	0	75	24.24	0	1	1	0	0	0	0	0	0
0169	1	51	28.63	0	0	0	1	1	1	1	2	2
0170	0	61	27.05	0	1	0	1	0	0	0	0	0
0171	0	85	32.89	0	1	0	0	1	0	0	0	2
0172	1	63	25.3	0	1	0	1	0	0	0	0	0
0173	0	65	19.53	0	1	0	1	1	1	1	2	3
0174	1	71	26.56	0	1	0	0	0	0	0	0	0
0175	0	69	20.83	0	1	0	0	1	0	0	0	2
0176	1	57	23.34	0	0	0	0	1	0	0	2	2
0177	1	65	23.94	0	0	0	1	0	0	0	0	0
0178	1	55	23.52	0	1	0	0	0	0	0	0	0
0179	0	65	25.97	0	0	0	0	1	0	0	0	2
0180	0	59	23.5	0	0	0	0	1	1	1	2	3
0181	1	52	22.68	0	0	0	1	1	0	0	0	1
0182	1	68	26.64	0	0	1	0	1	0	0	0	3
0183	1	59	18.59	0	0	1	1	1	2	1	2	3
0184	0	61	28.15	1	1	1	0	1	0	0	1	3
0185	1	85	24.97	0	1	1	1	0	0	0	0	0
0186	0	74	29.49	0	0	0	0	1	0	0	0	2
0187	0	70	20.35	1	0	1	0	0	0	0	1	0
0188	0	86	27.7	0	1	1	1	1	0	0	0	2
0189	0	75	29.05	1	1	0	0	1	0	0	1	2
0190	0	75	23.71	1	1	1	1	1	0	0	1	2
0191	0	65	25.15	0	0	1	1	1	1	1	2	3
0192	0	43	32.05	1	0	0	1	1	0	0	1	1
0193	1	60	25.08	0	1	0	1	0	0	0	0	0
0194	0	76	30.83	1	1	1	0	0	0	0	1	0
0195	1	75	17.47	0	1	0	0	0	0	0	0	0
0196	1	74	28.54	0	0	0	0	1	0	0	0	2
0197	1	87	23.83	0	1	1	0	0	0	0	0	0
0198	1	74	28.96	0	1	0	0	0	0	0	0	0
0199	0	53	20.83	1	0	0	0	1	0	0	1	3
0200	0	85	25.64	1	1	0	0	0	1	1	3	0
0201	0	80	17.3	1	1	1	0	1	0	0	1	3
0202	1	56	29.67	0	1	0	0	0	0	0	0	0
0203	0	62	25.15	1	0	0	1	0	0	0	1	0
0204	1	64	26.37	0	0	1	1	1	0	0	0	3
0205	1	71	29.4	0	0	0	1	1	0	0	0	3
0206	1	61	22.23	0	1	1	0	1	2	1	2	3
0207	1	85	22.86	0	1	0	0	0	0	0	0	0
0208	1	78	24.03	0	1	1	0	0	0	0	0	0
0209	0	52	24.44	1	0	0	1	1	0	0	1	3
0210	0	74	21.37	1	1	1	1	0	0	0	1	0
0211	1	81	24.84	0	1	0	0	0	0	0	0	0
0212	1	55	25.81	0	1	0	0	0	0	0	0	0
0213	0	66	30.36	1	0	0	0	0	0	0	1	0
0214	0	69	32.34	1	1	1	0	0	0	0	1	0
0215	1	75	25	0	0	0	0	1	0	0	0	3
0216	0	45	25.15	1	1	0	0	0	0	0	1	0
0217	1	35	31.04	0	0	0	0	1	0	0	0	3
0218	0	59	23.74	1	0	0	0	0	0	0	1	0
0219	0	56	29.03	1	0	0	1	0	1	1	3	0
0220	1	55	28.55	0	0	1	0	1	1	1	2	1
0221	0	85	30.63	0	0	0	0	1	0	0	0	3
0222	1	72	24.03	0	1	0	0	1	0	0	0	3
0223	0	88	29.34	1	1	0	0	0	0	0	1	0
0224	0	75	23.18	1	1	1	0	0	0	0	1	0
0225	0	65	28.16	0	1	0	0	0	0	0	0	0
0226	0	81	29.38	1	1	0	0	0	0	0	1	0
0227	1	70	24.65	0	0	0	1	1	1	1	2	3
0228	0	60	26.22	1	1	0	1	0	0	0	1	0
0229	0	51	26.35	1	0	0	0	1	1	1	3	1
0230	1	62	24.22	0	1	0	0	0	0	0	0	0
0231	0	50	25	0	1	1	0	1	0	0	0	3
0232	1	62	25.1	0	1	0	0	0	1	1	2	0
0233	0	49	24.44	0	0	0	0	1	0	0	0	3
0234	0	74	19.47	1	1	0	0	1	1	1	3	3
0235	1	77	20.81	0	1	1	0	0	0	0	0	0
0236	0	79	20.48	1	1	1	0	1	0	0	1	2
0237	1	65	21.91	0	0	0	0	1	0	0	0	1
0238	1	48	22.1	0	0	0	0	0	0	0	0	0
1001	0	58	25.88	1	0	0	1	1	0	0	1	1
1002	1	74	26.3	1	1	1	1	1	0	0	1	2
1003	0	58	25.61	1	1	0	0	1	0	0	1	3
1004	0	60	25.5	1	1	0	1	1	0	0	1	3
1005	0	44	26.09	1	1	0	1	1	0	0	1	3
1006	1	72	24.84	0	1	1	1	1	0	0	0	3
1007	0	51	25.95	1	0	1	0	1	1	1	3	2
1008	1	56	24.82	1	1	0	1	1	0	0	1	1
1009	0	64	26.22	1	0	0	0	1	0	0	1	1
1010	1	76	26.84	0	1	0	0	1	1	1	2	2
1011	0	82	27.05	0	1	1	0	1	0	0	0	3
1012	1	61	24.24	0	1	1	0	1	0	0	0	3
1013	1	74	24.98	0	1	0	0	0	1	1	2	0
1014	0	76	24.69	0	1	0	0	1	0	0	0	1
1015	0	64	24.26	1	0	0	1	1	0	0	1	2
1016	0	51	25.25	1	0	0	0	1	1	1	3	1
1017	1	75	25.39	0	1	1	0	1	0	0	0	2
1018	1	64	25.24	0	1	0	0	1	1	1	2	3
1019	0	62	26.35	0	1	0	0	1	0	0	0	3
1020	1	66	25.28	1	0	0	0	1	1	1	3	3
1021	0	73	26.37	0	0	1	0	1	1	1	2	3
1022	1	72	22.72	0	1	0	0	1	0	0	0	3
1023	0	61	24.93	1	0	0	0	1	0	0	1	2
1024	0	74	24.52	0	0	0	0	1	0	0	0	1
1025	1	77	19.91	0	1	0	0	1	0	0	0	1
1026	0	64	27.99	0	1	1	0	1	0	0	0	2
1027	1	65	24.49	0	1	0	1	1	0	0	0	1
1028	0	71	21.36	1	1	0	0	1	0	0	1	3
1029	0	80	27.68	1	0	0	0	1	0	0	1	3
1030	0	70	27.34	0	0	1	0	1	1	1	2	3
1031	0	82	32.69	0	1	0	0	1	0	0	0	2
1032	0	67	24.22	1	1	0	1	1	0	0	1	3
1033	0	80	24.39	1	0	0	0	1	0	0	1	1
1034	1	49	25.47	0	0	0	1	1	0	0	0	1
1035	1	73	24.61	0	1	0	1	1	0	0	0	2
1036	0	74	20.2	1	1	0	0	1	0	0	1	3
1037	1	77	20.81	0	1	1	1	1	0	0	0	3
1038	0	55	18.68	1	1	0	0	1	0	0	1	2
1039	0	53	24.22	1	1	0	0	1	0	0	1	1
1040	1	75	21.48	0	1	0	0	1	1	1	2	3
1041	1	59	23.71	0	1	1	0	1	0	0	0	2
1042	0	69	23.53	0	1	0	1	1	0	0	0	2
1043	1	68	22.04	0	0	1	0	0	0	0	0	0
1044	0	55	27.68	0	1	0	1	1	1	1	2	2
1045	1	48	27.34	0	1	0	1	1	0	0	0	2
1046	0	70	20.76	0	1	1	1	1	0	0	0	3
1047	0	65	25.39	0	0	0	0	1	1	1	2	1
1048	0	78	26.47	0	1	1	0	1	0	0	0	2
1049	1	70	24.61	0	1	1	1	0	0	0	0	0
1050	0	60	26.37	1	1	0	1	1	0	0	1	2
1051	1	84	26.61	0	1	0	1	0	0	0	0	0
1052	0	73	27.78	1	1	1	0	1	1	1	3	2
1053	1	70	24.03	0	1	0	0	1	1	1	2	2
1054	0	44	26.47	1	1	1	1	0	0	0	1	0
1055	0	71	26.03	0	1	0	0	0	0	0	0	0
1056	0	50	27.43	1	1	0	1	1	0	0	1	3
1057	0	75	21.51	0	1	0	1	1	0	0	0	2
1058	1	56	28.8	0	0	1	0	1	1	1	2	1
1059	0	71	20.11	1	1	0	0	1	0	0	1	2
1060	1	59	29.22	0	1	1	1	0	0	0	0	0
1061	0	67	25.25	1	0	0	1	1	0	0	1	3
1062	1	73	24.09	0	1	1	0	1	1	1	2	3
1063	1	82	24.77	0	1	0	1	0	0	0	0	0
1064	1	87	20.08	0	1	0	0	0	1	1	2	0
1065	0	53	19.95	1	1	1	0	1	1	1	3	1
1066	1	71	20.54	0	1	1	1	1	0	0	0	2
1067	0	55	19.03	1	0	0	0	1	0	0	1	2
1068	0	76	27.1	0	0	1	0	1	1	1	2	2
1069	0	65	25.95	0	0	1	0	1	0	0	0	3
1070	1	74	24.24	0	1	0	0	0	0	0	0	0
1071	0	78	24.31	0	1	0	0	1	1	1	2	3
1072	1	86	24.73	1	1	1	0	1	1	1	3	3
1073	0	59	25.69	0	1	0	1	1	0	0	0	1
1074	1	41	28.63	0	1	1	0	0	0	0	0	0
1075	1	71	27.05	0	1	1	1	1	0	0	0	1
1076	0	46	23.88	1	1	0	1	0	0	0	1	0
1077	1	59	23.95	0	1	0	0	1	0	0	0	2
1078	0	52	30.48	0	0	0	1	1	0	0	0	3
1079	0	50	23.66	1	0	0	0	0	0	0	1	0
1080	0	67	27.36	0	1	0	1	1	0	0	0	1
1081	1	72	32.9	0	1	0	0	0	1	1	2	0
1082	0	76	34.85	1	1	1	1	1	0	0	1	3
1083	0	48	29.96	1	1	0	0	0	0	0	1	0
1084	0	79	25.71	1	1	1	0	1	1	1	3	3
1085	1	59	25.3	0	1	0	0	0	0	0	0	0
1086	0	46	26.09	1	1	0	0	1	0	0	1	2
1087	1	69	19.53	0	1	0	0	1	1	1	2	1
1088	0	55	24.43	1	1	0	1	0	0	0	1	0
1089	1	54	26.56	0	0	0	0	0	0	0	0	0
1090	0	56	25.53	1	0	0	1	0	0	0	1	0
1091	0	43	26.93	1	0	0	1	1	1	1	3	2
1092	1	56	20.83	0	1	1	0	1	0	0	0	1
1093	0	58	19.71	1	0	0	0	1	2	1	3	3
1094	0	72	21.5	1	0	0	0	0	0	0	1	0
1095	1	76	23.34	0	1	1	0	1	0	0	0	1
1096	0	51	27.92	1	0	0	0	0	0	0	1	0
1097	1	65	23.94	0	1	1	0	1	0	0	0	2
1098	0	64	23.94	1	0	0	1	1	1	1	3	2
2	1	50	23.84	0	1	1	1	1	1	1	2	2
1100	0	51	30.42	1	1	1	1	1	0	0	1	1
1101	0	75	29.3	0	1	0	0	1	0	0	0	2
1102	1	56	23.52	0	0	0	1	0	1	1	2	0
1103	0	62	25.97	0	0	1	1	0	0	0	0	0
1104	1	72	23.5	0	1	1	0	1	0	0	0	1
1105	0	65	22.27	1	0	0	0	0	0	0	1	0
1106	1	67	22.22	0	1	0	1	1	0	0	0	3
1107	0	70	24.66	1	1	1	1	1	0	0	1	3
1108	1	59	26.51	0	1	0	1	1	0	0	0	2
1109	0	60	24.24	1	1	1	0	1	0	0	1	2
1110	1	58	21.67	1	1	0	0	1	1	1	3	2
1111	0	80	20.76	0	1	1	0	1	0	0	0	1
1112	0	58	26.03	1	1	0	0	0	0	0	1	0
1113	0	51	20.32	1	0	0	0	0	1	1	3	0
1114	0	56	30.12	1	0	1	1	1	0	0	1	2
1115	1	64	18.59	0	1	0	0	1	1	1	2	1
1116	1	70	28.15	0	1	0	1	1	1	1	2	2
1117	0	54	26.33	1	1	1	1	1	1	1	3	3
1118	1	76	24.97	0	0	0	0	0	0	0	0	0
1119	1	61	29.49	0	1	0	0	0	0	0	0	0
1120	1	56	26.64	1	0	1	1	1	0	0	1	3
1121	0	72	23.88	1	0	0	1	1	1	1	3	1
1122	1	73	20.35	0	1	1	1	1	0	0	0	1
1123	1	57	27.7	0	0	0	0	0	0	0	0	0
1124	0	45	30.48	0	0	0	0	0	1	1	2	0
1125	1	68	29.05	0	0	0	0	1	0	0	0	2
1126	1	62	23.71	0	1	0	1	0	0	0	0	0
1127	0	56	23.88	1	0	0	0	1	0	0	1	1
1128	1	59	25.15	0	1	1	0	1	1	1	2	3
1129	0	62	19.33	0	0	0	1	1	0	0	0	3
1130	0	81	29.73	0	0	1	1	1	1	1	2	2
1131	1	60	32.05	0	1	0	0	0	0	0	0	0
1132	1	51	25.08	0	1	0	0	0	0	0	0	0
1133	0	56	26.57	1	0	0	0	1	2	1	3	2
1134	1	69	30.83	0	1	0	0	0	0	0	0	0
1135	0	55	25.35	0	0	1	0	0	0	0	0	0
1136	1	50	17.48	0	0	1	0	0	0	0	0	0
1137	1	73	28.54	0	0	0	1	1	0	0	0	1
1138	0	77	24.91	0	1	0	0	1	1	1	2	1
1139	1	66	28.04	1	1	1	0	1	1	1	3	3
1140	1	74	23.83	0	1	0	0	1	0	0	0	1
1141	1	72	28.96	0	1	1	0	0	1	1	2	0
1142	1	76	20.83	0	1	0	1	0	0	0	0	0
1143	0	67	21.26	0	0	0	0	0	1	1	2	0
1144	1	75	25.64	0	1	0	0	1	0	0	0	3
1145	0	84	25.81	1	1	1	1	1	0	0	1	2
1146	0	76	23.66	1	1	0	1	1	0	0	1	2
1147	1	86	17.3	1	1	0	0	1	1	1	3	3
1148	0	80	22.31	0	1	0	0	1	1	1	2	1
1149	0	59	25.95	1	1	0	0	1	0	0	1	2
1150	1	53	29.67	0	1	0	0	0	0	0	0	0
1151	0	81	25	0	1	0	0	0	0	0	0	0
1152	1	63	25.15	0	1	0	0	0	1	1	2	0
1153	1	39	26.37	0	0	0	0	0	1	1	2	0
1154	0	58	31.14	0	1	0	0	0	0	0	0	0
1155	1	81	23.42	0	1	0	0	1	0	0	0	3
1156	1	49	29.4	0	1	0	0	0	0	0	0	0
1157	1	64	22.23	0	1	0	0	0	1	1	2	0
1158	0	44	28.06	1	0	0	0	1	0	0	1	1
1159	1	50	22.86	0	1	0	0	0	0	0	0	0
1160	0	51	33.95	0	1	0	0	0	0	0	0	0
1161	0	62	29.76	1	1	0	0	1	0	0	1	3
1162	1	81	24.03	0	1	1	0	1	0	0	0	3
1163	0	69	27.31	1	1	1	0	1	0	0	1	2
1164	0	62	26.53	1	0	0	0	0	0	0	1	0
1165	0	53	30.1	0	1	0	1	1	0	0	0	1
1166	0	52	27.75	0	1	0	1	0	1	1	2	0
1167	1	76	23.53	1	0	0	1	1	0	0	1	2
1168	1	78	24.43	0	1	0	0	1	1	1	2	1
1169	1	58	21.37	0	1	0	0	0	0	0	0	0
1170	0	63	27.72	0	1	0	0	0	1	1	2	0
1171	1	53	24.84	0	1	0	0	1	1	1	2	3
1172	1	51	25.81	0	1	0	0	0	0	0	0	0
1173	1	65	30.36	0	1	0	0	1	0	0	0	3
1174	0	32	25.95	1	0	0	1	1	0	0	1	1
1175	0	81	22.58	0	1	0	0	1	0	0	0	3
1176	1	70	32.34	0	0	0	0	0	0	0	0	0
1177	0	84	23.44	0	0	0	0	1	0	0	0	1
1178	1	73	25	0	1	1	1	1	0	0	0	3
1179	1	40	25.15	0	0	0	0	0	0	0	0	0
1180	0	62	29.04	0	1	0	1	0	0	0	0	0
1181	0	68	28.4	1	1	0	0	1	0	0	1	2
1182	0	70	27.94	0	1	0	0	0	0	0	0	0
1183	0	76	25.26	1	1	0	1	1	2	1	3	3
1184	1	63	31.05	0	1	0	1	1	0	0	0	3
1185	0	79	27.68	0	1	1	0	1	0	0	0	3
1186	0	47	23.6	1	1	0	0	0	1	1	3	0
1187	1	59	23.74	0	1	0	0	0	1	1	2	0
1188	0	77	27.68	1	1	0	0	1	2	1	3	2
1189	1	76	29.03	0	1	1	1	1	0	0	0	2
1190	1	73	28.55	0	1	1	0	0	1	1	2	0
1191	1	65	30.63	0	1	1	0	0	0	0	0	0
1192	1	65	24.04	0	1	0	0	0	0	0	0	0
1193	0	77	30.12	0	1	0	0	0	0	0	0	0
1194	0	56	25.95	1	0	1	1	1	0	0	1	3
1195	0	50	18.73	1	1	0	0	1	0	0	1	3
1196	1	69	25.53	0	1	0	1	1	1	1	2	1
1197	1	80	21.6	0	0	0	0	1	0	0	0	2
1198	0	53	22.55	1	0	0	0	0	0	0	1	0
1199	1	81	22.96	0	0	0	0	1	0	0	0	2
1200	1	58	24.92	1	1	0	1	1	0	0	1	3
1201	0	69	28.39	1	1	1	1	1	1	1	3	3
1202	1	56	31.23	0	0	0	1	1	0	0	0	1
1203	0	80	25.02	0	0	0	0	1	0	0	0	1
1204	0	73	23.18	0	0	0	0	0	0	0	0	0
1205	1	49	20.2	0	1	0	0	0	0	0	0	0
1206	1	69	26.06	0	1	0	0	0	0	0	0	0
1207	0	59	22.72	1	0	1	0	0	0	0	1	0
1208	0	62	26.71	0	1	0	0	0	0	0	0	0
1209	1	54	29.3	0	1	0	1	0	0	0	0	0
1210	0	54	26.81	1	1	0	1	0	0	0	1	0
1211	0	63	27.28	0	1	0	1	1	0	0	0	2
1212	1	64	21.93	0	0	1	1	0	0	0	0	0
1213	0	76	19.84	0	0	1	1	1	1	1	2	2
1214	1	67	21.61	0	1	0	1	1	0	0	0	3
1215	0	78	24.68	0	1	0	0	1	0	0	0	1
1216	1	95	25.2	0	1	1	1	1	2	1	2	3
1217	1	61	29.78	0	1	0	1	0	0	0	0	0
1218	0	81	25.76	0	0	0	0	1	0	0	0	3
1219	1	78	25	0	0	0	0	1	0	0	0	2
1220	0	71	25.83	1	1	0	0	1	0	0	1	3
1221	1	65	25.39	0	1	0	1	1	1	1	2	1
1222	1	80	26.84	0	1	0	1	1	1	1	2	3
1223	1	50	23.34	0	0	0	0	0	0	0	0	0
1224	1	74	25.56	0	1	1	0	1	0	0	0	3
1225	1	78	23.71	0	1	0	1	1	2	1	2	1
1226	1	54	27.89	0	0	0	1	0	0	0	0	0
1227	1	63	21.94	0	0	0	1	0	0	0	0	0
1228	1	53	22.66	0	1	0	0	1	2	1	2	2
1229	0	75	20.7	0	0	0	0	0	0	0	0	0
1230	1	54	18.44	0	0	0	1	0	0	0	0	0
1231	0	48	30.11	0	0	0	0	0	0	0	0	0
1232	0	71	24.8	0	1	1	0	0	1	1	2	0
1233	0	65	24.34	0	1	0	1	1	0	0	0	3
1234	0	74	23.62	0	1	0	0	1	1	1	2	1
1235	0	62	26.25	0	1	0	1	0	0	0	0	0
1236	1	72	26.47	0	1	0	1	1	0	0	0	2
1237	0	65	23.88	1	0	1	0	1	0	0	1	3
1238	1	59	25.08	0	0	0	0	1	1	1	2	1
1239	1	72	25.65	0	1	0	0	1	0	0	0	3
1240	1	65	26.22	0	1	0	1	1	1	1	2	1
1241	1	79	21.36	0	0	0	1	1	0	0	0	1
1242	1	53	27.31	0	1	0	1	1	0	0	0	3
1243	0	59	24.68	0	1	1	0	1	0	0	0	3
1244	1	62	22.48	0	1	0	0	0	0	0	0	0
1245	1	50	25.08	0	1	0	0	1	1	1	2	1
1246	1	52	23.95	0	0	0	0	0	0	0	0	0
1247	1	62	25.71	0	0	0	1	0	0	0	0	0
1248	1	72	22.6	0	1	0	0	1	0	0	0	2
1249	1	54	22.86	0	0	0	1	0	0	0	0	0
1250	1	69	25.71	0	1	0	0	0	0	0	0	0
1251	0	60	23.66	0	1	0	1	0	0	0	0	0
1252	1	67	26.23	0	1	1	1	1	1	1	2	3
1253	1	66	25.71	0	1	1	1	1	0	0	0	3
1254	1	81	24.8	0	1	0	1	0	0	0	0	0
1255	1	67	23.94	0	0	0	0	0	0	0	0	0
1256	1	58	26.77	0	1	1	0	1	0	0	0	1
1257	1	74	20.03	0	0	0	1	0	0	0	0	0
1258	0	60	25.83	1	1	0	0	1	1	1	3	2
1259	1	69	24.22	0	1	0	0	0	0	0	0	0
1260	1	56	22.58	0	0	0	0	1	1	1	2	3
1261	1	77	21.6	0	1	0	1	1	0	0	0	1
1262	1	69	22.21	0	0	0	1	1	0	0	0	1
1263	1	59	22.06	0	1	1	0	1	1	1	2	2
1264	1	61	23.23	0	1	0	1	0	0	0	0	0
1265	1	72	23.83	0	1	0	0	0	0	0	0	0
1266	0	78	25.95	0	1	0	0	1	0	0	0	2
1267	0	54	25.66	0	1	1	0	1	0	0	0	3
1268	1	73	25.9	1	0	0	1	1	0	0	1	2
1269	0	74	26.03	0	1	0	0	1	0	0	0	2
1270	0	62	25.1	0	0	0	1	0	1	1	2	0
1271	1	57	24.34	0	1	0	1	0	0	0	0	0
1272	1	49	24.22	0	0	0	0	0	0	0	0	0
1273	1	44	22.66	0	0	1	1	0	0	0	0	0
1274	0	53	25.5	1	1	0	0	1	0	0	1	3
1275	1	73	24.44	0	0	0	1	1	0	0	0	1
1276	0	50	35.29	1	0	0	1	1	0	0	1	2
1277	1	78	25.8	0	0	0	0	1	0	0	0	1
1278	0	72	21.13	0	0	0	0	1	1	1	2	3
1279	1	61	30.32	0	1	0	0	1	0	0	0	1
1280	0	49	25.47	0	0	0	0	0	0	0	0	0
1281	1	77	20.12	0	1	0	0	1	0	0	0	1
1282	0	45	24.8	1	0	0	0	0	0	0	1	0
1283	0	79	25.59	0	1	0	0	1	1	1	2	2
1284	0	46	25.99	1	0	0	1	0	0	0	1	0
1285	1	79	26.57	1	1	0	0	1	1	1	3	1
1286	0	60	23.18	0	0	0	0	1	0	0	0	1
1287	0	55	26.03	1	1	0	1	0	0	0	1	0
1288	1	81	23.31	0	0	1	0	1	0	0	0	3
1289	1	47	23.94	0	0	0	0	0	0	0	0	0
1290	0	44	24.16	0	1	0	0	1	0	0	0	2
1291	1	54	24.66	0	1	1	0	1	0	0	0	3
1292	1	59	26.22	0	0	0	1	0	1	1	2	0
1293	0	57	27.01	0	1	0	1	0	0	0	0	0
1294	1	51	26.35	0	1	0	0	1	0	0	0	1
1295	0	76	24.22	1	1	0	1	0	0	0	1	0
1296	1	65	48.61	0	1	0	1	0	0	0	0	0
1297	0	65	24.77	1	1	0	1	0	1	1	3	0
1298	0	56	27.18	0	1	0	1	1	0	0	0	1
1299	1	80	25	0	1	0	1	0	0	0	0	0
1300	0	64	19.49	0	0	0	0	0	0	0	0	0
1301	0	63	22.15	1	1	0	0	0	0	0	1	0
1302	1	71	25.1	0	1	0	0	1	0	0	0	3
1303	0	69	24.22	0	1	0	0	1	1	1	2	2
1304	1	75	24.44	0	1	1	1	1	0	0	0	2
1305	0	74	21.16	1	1	1	0	1	0	0	1	2
1306	1	76	19.47	0	0	1	1	0	0	0	0	0
1307	0	68	25.26	1	1	0	0	1	0	0	1	2
1308	1	64	20.81	0	1	1	1	1	0	0	0	3
1309	0	45	24.98	1	1	0	0	1	0	0	1	2
1310	1	74	25.32	0	1	0	1	0	0	0	0	0
1311	1	71	22.6	0	1	1	0	0	0	0	0	0
1312	0	77	26.03	1	1	1	1	1	2	1	3	3
1313	1	81	26.44	0	1	0	0	1	1	1	2	1
1314	0	69	24.24	0	1	0	1	0	0	0	0	0
1315	1	66	21.93	0	1	0	1	0	0	0	0	0
1316	1	68	27.89	0	1	0	1	1	1	1	2	3
1317	1	69	22.89	1	0	0	0	1	0	0	1	3
